# Supplementary material for: BmAbl1 Regulates Silk Protein Synthesis via Glutathione Metabolism in Bombyx mori
Source: Insects. 2022 Oct 22;13(11):967. doi: 10.3390/insects13110967 (PMC9696079; doi:10.3390/insects13110967)
Supplement: Supplementary file 1 [file insects-13-00967-s001.zip]

Archive with 9 entries (9 files):
- File S1.pdf
- File S2.pdf
- File S3.pdf
- Table S1.pdf
- Table S2.pdf
- Table S3.pdf
- Table S4.pdf
- Table S5.pdf
- Table S6.pdf
